# Supplementary material for: Characterization of Key Aroma Compounds in Dongpo Pork Dish and Their Dynamic Changes During Storage
Source: Foods. 2025 Mar 21;14(7):1084. doi: 10.3390/foods14071084 (PMC11988299; doi:10.3390/foods14071084)
Supplement: Supplementary file 1 [file foods-14-01084-s001.zip]

Archive with 1 entries (1 files):
- foods-3495638-supplementary.pdf
